# Supplementary material for: In the line of fire: Debris throwing by wild octopuses
Source: PLoS One. 2022 Nov 9;17(11):e0276482. doi: 10.1371/journal.pone.0276482 (PMC9645608; doi:10.1371/journal.pone.0276482)
Supplement: S1 Videos — See S1 File for descriptions of each throw. (ZIP) [file pone.0276482.s002.zip]

Archive with 12 entries (11 files):
- S1_Videos/
- __MACOSX/._S1_Videos
- S1_Videos/SI Video 5_29-07.mp4
- __MACOSX/S1_Videos/._SI Video 5_29-07.mp4
- S1_Videos/SI Video 3_17-11.mp4
- __MACOSX/S1_Videos/._SI Video 3_17-11.mp4
- S1_Videos/SI Video 2_28-46.mp4
- __MACOSX/S1_Videos/._SI Video 2_28-46.mp4
- S1_Videos/SI Video 1_27-14.mp4
- __MACOSX/S1_Videos/._SI Video 1_27-14.mp4
- S1_Videos/SI Video 4_27-19.mp4
- __MACOSX/S1_Videos/._SI Video 4_27-19.mp4
