# Supplementary material for: In the line of fire: Debris throwing by wild octopuses
Source: PLoS One. 2022 Nov 9;17(11):e0276482. doi: 10.1371/journal.pone.0276482 (PMC9645608; doi:10.1371/journal.pone.0276482)
Supplement: S1 Data — (XLSX) [file pone.0276482.s003.xlsx]

## Sheet: Notes
"In the Line of Fire: Debris Throwing by Wild Octopuses" - Data File
Peter Godfrey-Smith, David Scheel, Stephanie Chancellor, Stefan Linquist, Matthew Lawrence
Context: den cleaning (D), social activity (S), eating and shell disposal (E), or some combination of those.
Scored according to events in previous 2 minutes. If none of those roles are clear, the symbol is 0.
Naming code:
T1F = thrower 1, who is definitely or almost definitely female (M for male).
T2M* = thrower 2, who is probably male ( F for female).
T7 = thrower 7, with no good information about sex.
See SI for behavioral criteria of sex.

## Sheet: Throws 2015
Date	Event	Clock	Time	Hour	Cam 1	Cam 2	Hit	SDE	Silt	Shell	Algae	Nominal ID	Likely ID	Probable Targ-Sex	Pattern	Vigor	Arms	Den A
2015-01-27	27-1	12.14.53 pm	12:14:00	12	0601 1.53		N			1		T1F	T1F		Mottled	Low	Probably L1/R1	Y
2015-01-27	27-2	12.17.58 pm	12:17:00	12	0601 4.58 S		N	D S		1		T1F	T1F		Mottled	Medium	L1/R1	Y
2015-01-27	27-3	12.24 pm	12:35:06	12	0601. 11.06. S	1675. 620. E	N	S	1			T1F	T1F		Uniform-Intermediate	High	Probably L1/R1	Y
2015-01-27	27-4	1.40.25 pm	13:40:00	13	20601 S 17.25		N	0		1		T1F	T1F		Mottled	Low	L1/R1	Y
2015-01-27	27-5	1.49.06 pm	13:49:00	13	020601 S. 26.06			S			1	T2M*	T2M*		Uniform-Intermediate	Medium	L1/R1	N
2015-01-27	27-6	2.22.05 pm	14:22:00	14	03601 S. 25.05.		N	S			1	T3M	T2M*		Uniform-Intermediate	Medium	L1/R1	N
2015-01-27	27-7	2.47.15 pm	14:47:00	14	040601 S 16.15.		N	E		1		T1F	T1F		Mottled	Medium	L1/R1	Y
2015-01-27	27-8	2.50.40	14:50:00	14	040601 S 18.40		N	D S		1		T1F	T1F		Mottled	Low	L1/R1	Y
2015-01-27	27-9	2.51.58	14:51:00	14	040601 S 19.58		Y	D S	0.5		0.5	T1F	T1F	M(K)	Uniform-Dark	Medium	L1/R1	Y
2015-01-27	27-10	2.56.17	14:56:00	14	040601 S 24.17		N	D S		1		T1F	T1F		Mottled	Low	L1/R1	Y
2015-01-27	27-11	2.57.34 pm	14:57:00	14	040601 25.32		N	D		1		T4F*	T4F*		Uniform-Dark	Medium	L1/R1	N
2015-01-27	27-12	3.00.12 pm	15:00:00	15	040601 28.12		N	D		1		T4F*	T4F*	Fish	Uniform-Intermediate	Low	Unknown	N
2015-01-27	27-13	3.19.45 pm	15:19:00	15	1670 S 18.45	0141 17.15 E	N	0	1			T5F	T5F		Uniform-Dark	Medium	Probably L1/R1	N
2015-01-27	27-14	3.30.22	15:30:00	15	1670. 2922. S	0141. 2747 E	Y	S	1			T1F	T1F	M(K)	Uniform-Dark	High	L1/R1	Y
2015-01-27	27-15	3.32.45	15:32:00	15	1670. 3145 S	0141 30.25 E	Y	S	1			T5F	T5F	M(K)	Uniform-Dark	High	Probably L1/R1	N
2015-01-27	27-**	3.24	15:24:00	15		20141 6.00 E	N	D	1			Prob male.	Prob male.			Low	Probably L1/R1	N
2015-01-27	27-17	4.49.40	16:49:00	16	S 31670 4.40	E 30141 3.15	N	D			1	T1F	T1F	Camera	Mottled	Medium	L1/R1	Y
2015-01-27	27-18	5.07.24	17:07:00	17	031670 22.24 S	30141 20.50 E	N	D S			1	T6M(K)	T6M(K)		Uniform-Intermediate	High	L1/R1	N
2015-01-27	27-19	5.11.40	17:11:00	17	31670 26.40 S	30141 E 25.03	N	E		1		T1F	T1F		Mottled	High	L1/R1	Y
2015-01-27	27-20	5.30.12	17:30:00	17	41670 10.12	40141 E around 12 mins	N	D S		1		T1F	T1F	Fish	Mottled	Low	L1/R1	Y
2015-01-27	27-21	5.35.15	17:35:00	17	41670 15.15. S	40141 E 13.47	N	S			1	T1F	T1F		Mottled	Medium	L1/R1	Y
2015-01-28	28-1	7.47.40 am	07:47:00	7		0142 23.40 E	N	D		1		T7F*	T7F*		Mottled	Low	L1/R1	N
2015-01-28	28-2	8.13.20	08:13:00	8	10162 S 12.25.	10142 E 14.20.	N	0		1		T7F*	T7F*		Mottled	Low	L1/R1	N
2015-01-28	28-3	8.34.40	08:34:00	8	10169 33.26 NW	20142 1.40 E	N	0	1			T8	T8		Mottled	Medium	L1/R1	N
2015-01-28	28-4	8.35.24	08:35:00	8	20602. 00.21 S	20142 2.24 E	N	E		1		T9M(K?)	T6M(K)		Mottled	Low	L1/R1	N
2015-01-28	28-5	8.35.35	08:35:00	8	20602. 00.30 S	20142 2.25 E	N	E		1		T9M(K?)	T6M(K)		Mottled	Low	L1/R1	N
2015-01-28	28-6	9.53.50	09:53:00	9		40142 10.50 E	N	D		1		T10F	T10F		Mottled	Low	L1/R1	N
2015-01-28	28-7	9.54.42	09:54:00	9		40142 11.42	N	D		0.5	0.5	T10F	T10F		Mottled	Low	L1/R1	N
2015-01-28	28-7a			9		40142 24.34	N	D S		1		T10F	T10F		Uniform-Intermediate	Low	L1/R1	N
2015-01-28	28-8	10.09	10:09:00	10		40142 26.00	N	D			1	T10F	T10F		Mottled	Medium	L1/R1	N
2015-01-28	28-9	11.29	11:29:00	11	6525 at 21.20. S / 11671 NW 22.04	1681. 2400. E.	N	S	0.5		0.5	T11M	T11M		Uniform-Intermediate	High	L1/R1	Y
2015-01-28	28-10	12.04.15 pm	12:04:00	12	16525 21.15 S	11681 24.09	N	E		1		T12M	T11M		Mottled	Medium	L1/R1	N
2015-01-28	28-11	12.08.01	12:08:00	12	16525 25.01 S	11681 27.53 E	N	S		1		T13M	T13M		Mottled	Low	L1/R1	N
2015-01-28	28-12	12.08.49	12:08:00	12	16525 25.49		N	E		1		T1F	T1F		Mottled	Low	L1/R1	Y
2015-01-28	28-13	12.08.58	12:08:00	12	16525 25.58 S	11681 28.47 E	N	E		0.5	0.5	T1F	T1F		Mottled	Medium	L1/R1	Y
2015-01-28	28-14	12.10.57	12:10:00	12	16525. 27.57. S	11681 30.43 E	N	D	1			T1F	T1F		Mottled	Medium	L1/R1	Y
2015-01-28	28-15	12.17.26	12:17:00	12	16525. 3306.	21681 1.10	N	D	1			T14F*	T14F*			Low	L1/R1	N
2015-01-28	28-16	12.18.33	12:18:00	12	26565. 0033 S	21681. 3.24 E / 21671 1.24 NW.	Y	S	1			T14F*	T14F*	M(K)	Uniform-Dark	High	L1/R1	N
2015-01-28	28.17	1.15.51	13:15:00	13	31671. 2655. NW		N	D		1		T15F	T15F		Mottled	Medium	Not clear. Probably L1/R1.	N
2015-01-28	28-18	1.21.16	13:21:00	13	31671. 30.16. NW		N	D	0.5	0.5		T15F	T15F		Mottled	Low	Not clear. Probably L1/R1.	N
2015-01-28	28-19	2.05.10	14:05:00	14	51671 5.10 NW		N	S	1			T16F*	T16F*		PDE	Low	L1/R1	N
2015-01-28	28-20	2.56.25	14:56:00	14	0170 at 3225. S	0143. 3215 E	Y	S		1		T17M(K)	T6M(K)		Uniform-Dark	Low	L1/R1	N
2015-01-28	28-21	3.46.55	15:46:00	15	20170. 1355 S	20143.1350 E	Y	S	1			T1F	T1F	M*	Uniform-Dark	Medium	L1/R1	Y
2015-01-28	28-22	3.53.05	15:53:00	15	20170. 20.05 S	20143. 19.50 E	N	S	0.5	0.5		T1F	T1F		Uniform-Intermediate	Low	L1/R1	Y
2015-01-28	28-23	3.55.56	15:55:00	15	20170. 2256 S	20143.2250 E	Y	S	0.5	0.5		T1F	T1F	M*	PDE	Low	L1/R1	Y
2015-01-28	28-24	3.56.25	15:56:00	15	20170. 2325	20143. 2314	Y	S	0.5	0.5		T1F	T1F	M*	PDE	Low	Under L1	Y
2015-01-28	28-25	4.28.16	16:28:00	16	30170. 20.16 S	30143 20.11 E	N	0			1	T17M(K)	T6M(K)		PDE	Low	Under L1	N
2015-01-28	28-26	4.32.50	16:32:00	16	30170. 2450 S	no E cam	N	E		1		T18F*	T1F		Mottled	Low	Not clear. Probably L1/R1.	Y
2015-01-28	28-27	5.32.50	17:32:00	17	1674 4.50 S		N	D		1		T19F*	T4F*		Mottled	Low	L1/R1	N
2015-01-28	28-28	5.59.05	17:59:00	17	NW 0605 28.22	E 1682 34.05	N	S	0.5	0.5		T23F	T23F		Mottled	Medium	L1/R1	N
2015-01-28	28-29	6.04.00	18:04:00	18	NW 0605 34.00	11682 at 4.59.	N	D S	0.5	0.5		T23F	T23F		Mottled	High	L1/R1	N
2015-01-28	28-30	6.05.47	18:05:00	18	10605 at 0.47	11682 at 6.33	N	D S	0.5	0.5		T23F	T23F	Camera	Mottled	Medium	L1/R1	N
2015-01-28	28-31	6.07.47	18:07:00	18	10605 at 2.47	11682 at 8.35 /	N	D		1		T23F	T23F	Camera	Mottled	Medium	L1/R1	N
2015-01-28	28-32	6.43.21	18:43:00	18	020605 14.21 NW	E cam 21682 20.01	N	S	0.5	0.5		T21F	T1F		PDE	Low	L1/R1
2015-01-28	28-32a		18:48:00	18	020605 19.27 NW		N	D		1		T21F	T1F		PDE	Low	L1/R1	N
2015-01-28	28-32b		18:49:00	18	020605 20.47 NW		N	D		1		T21F	T1F		PDE	Low	L1/R1	N
2015-01-28	28-32c		18:55:00	18	020605 26.30 NW		N	D		1		T21F	T1F		PDE	Low	L1/R1	N
2015-01-28	28-33	7.08.09	19:08:00	19	21674 at 30.09 S	21682 at 33.49 / 20605 at 28.07	N	S		1		T22F	T4F*		Uniform-Dark	Low	L1/R1	N
2015-01-28	28-34	7.09.40	19:09:00	19	20605 30.40	31682 1.39	N	D		1		T1F	T1F		PDE	Low	R1/R2	N
2015-01-28	28-35	7.12.03	19:12:00	19	21674. 34.03 S/	31682 3.05. E	Y	S		1		T23F	T23F	F*	Mottled	Medium	L1/L2	Y
2015-01-28	28-36	7.13.??	19:13:00	19	20605. 3302. N	31682 4.02	N	S		1		T1F	T1F	M(K)	PDE	Low	L1/R1	N
2015-01-28	28-37	7.19.56	19:19:00	19	30605. 4.56 N	31682 10.43 E	N	D S	1			T1F	T1F	Camera	PDE	Medium	L1/R1	N
2015-01-28	28-38	7.19.38	19:19:00	19	31674. 7.38 S	31682 at 11.19 E	N	D S		1		T23F	T23F	Camera	Mottled	Medium	L1/R1	Y
2015-01-28	28-39	7.22.39	19:22:00	19	31674. 10.39 S	31682 at 14.20 E	N	S		1		T23F	T23F	Camera	Mottled	Low	L1/R1	Y
2015-01-28	28-40	7.25.18	19:25:00	19	31674. 1318 S	31682 at 16.59	N	D		1		T23F	T23F	Camera	Mottled	Low	Under L1	Y
2015-01-28	28-41	7.27.43	19:27:00	19	30605 1300. N	31682 18.43 E	N	S	1			T1F	T1F		PDE	Medium	L1/R1	N
2015-01-28	28-42	7.28.40	19:28:00	19	31674. 1640.	31682 at 20.36	Y	S	0.5	0.5		T23F	T23F	F*	Mottled	High	L1/L2.	Y
2015-01-28	28-43	7.29.37	19:29:00	19	31674. 1737	31682 at 21.18 30605 15.33 N	Y	S		1		T23F	T23F	F*	Mottled	Low	Under L1	Y
2015-01-28	28-44	7.35.24	19:35:00	19	31674. 23.24.	31682 27.04	Y	D S		1		T23F	T23F	F*	Mottled	Medium	Under L1	Y
2015-01-28	28-45	7.38.09	19:38:00	19	30605 24.09 NW	31682 29.54	N	D S		1		T1F	T1F		PDE	Low	L1/R1	N
2015-01-28	28-46	7.39.22	19:39:00	19	31674. 2722	31682. 3105. E.	Y	D S	0.5	0.5		T23F	T23F	F*	Mottled	Medium	Under L1	Y
2015-01-28	28-47	7.41.51	19:41:00	19	31674. 2951. S	31682 33.33 E	N	D		1		T23F	T23F		PDE	Low	L1/R1	Y
2015-01-28	28-48	7.42.51	19:42:00	19	31674. 3051. S	31682 3433 E	N	D	1			T23F	T23F		Uniform-Intermediate	High	L1/R1	Y
2015-01-28	28-49	7.45.05	19:45:00	19	31674. 3305 S	41682. 200 E , 30605 31.01	N	S	1			T23F	T23F	M(K)		High	L1/R1	Y
2015-01-28	28-50	7.48.56	19:48:00	19	41674 at 1.56 S	41682 537 E , 30605 34.36	Y	S	1			T23F	T23F	F*	Uniform-Intermediate	High	L1/R1	Y
2015-01-28	28-51	7.55.30	19:55:00	19	S cam runs out	41682 11.30.	Y	S	1			T23F	T23F	F*	Uniform-Dark	High	L1/R1	Y
2015-01-28	28-52	7.59.19	19:59:00	19		41682 15.10.	Y	S	1			T23F	T23F	F*	Uniform-Intermediate	High	L1/R1	Y
2015-01-28	28-53	8.05.33	20:05:00	20		41682 21.33.	N	S	1			T23F	T23F			Low	Probably L1/R1	Y
2015-01-28	28-54	8.07.57	20:07:00	20		41682. 23.57.	Y	S	1			T23F	T23F	M(K)	Uniform-Dark	Medium	Probably L1/R1	Y
2015-01-28	28-55	8.10.15	20:10:00	20		41682 26.15	N	D		1		T1F	T1F		PDE	Low	L1/R1	N
2015-01-28	28-56	8.10.31	20:10:00	20		41682. 26.31	N	S	1			T23F	T23F	M(K)	Uniform-Intermediate	Medium	L1/R1	Y
2015-01-28	28-57	8.15.03	20:15:00	20		41682. 31.03	N	D S	1			T23F	T23F			High	L1/R1	Y
2015-01-29	29-1	8.18.07 am	20:18:00	20	6526. 2507. S	0144 28.02 E	N	D	0.5	0.5		T25F*	T25F*		Mottled	Medium	L1/R1	N
2015-01-29	29-2	8.50.07 am	20:50:00	20	16526. 2207 S	10144 25.04 E	N	D	1			T23F	T23F	Camera	Mottled	Low	L1/R1	Y
2015-01-29	29-3	8.52.02 am	20:52:00	20	16526 24.02 S	10144 26.59 E	N	D		0.5	0.5	T23F	T23F	Camera	Mottled	High	Under L1	Y
2015-01-29	29-4	8.54.12 am	20:54:00	20	16526. 2612 S	10144 29.11 E	N	D S		0.5	0.5	T23F	T23F		Mottled	Medium	R1/R2	Y
2015-01-29	29-5	8.56.22 am	20:56:00	20	16526. 2822 S.	10144 31.22 E	N	D		1		T23F	T23F		Mottled	Low	L1/R1	Y
2015-01-29	29-6	8.57.35 am	20:57:00	20	16526. 2935. S		N	D		1		T23F	T23F		Mottled	Low	L1/R1	Y
2015-01-29	29-7	8.58.28 am	20:58:00	20	16526. 3050 S	10144 33.50 E	N	D		1		T23F	T23F		Mottled	Medium	R1/R2	Y
2015-01-29	29-8	9.07.38 am	21:07:00	21	26526. 4.38 S	7.36 20144 E	N	S		1		T23F	T23F		Mottled	Low	L1/R1	Y
2015-01-29	29-9	9.15.30	21:15:00	21	26526 12.30 S	20144 15.30 S. 10174 5.03 NW	N	S	1			T23F	T23F		Uniform-Dark	High	L1/R1	Y
2015-01-29	29-10	9.19.54 am	21:19:00	21	26526. 1654 S	20144 19.53 E	N	D S	0.5	0.5		T23F	T23F	Camera	Mottled	Medium	L1/R1	Y
2015-01-29	29-11	9.20.45 am	21:20:00	21	26526. 1745 S	20144 20.44	N	D	0.5	0.5		T23F	T23F	Camera	Mottled	Low	R1	Y
2015-01-29	29-12	9.21.57 am	21:21:00	21	26526. 1857.S		N	D	1			T23F	T23F		Mottled	Low	L1/R1	Y
2015-01-29	29-13	9.24.39	21:24:00	21	26526. 2139 S	20144 24.42 E	N	S	1			T23F	T23F	Camera	Mottled	High	L1/R1	Y
2015-01-29	29-14	9.25.45	21:25:00	21	25626 22.45 S	20144 25.43 E	N	S	0.5	0.5		T23F	T23F		Mottled	Medium	L1/R1	Y
2015-01-29	29-15	9.26.51	21:26:00	21	26526. 2351 S	20144 26.50	N	D		1		T23F	T23F		Mottled	Low	L1/R1	Y
2015-01-29	29-16	9.29.15	21:29:00	21	26526. 2615. S	20144 E 29.17	N	D		0.5	0.5	T23F	T23F	Camera	Mottled	Medium	L1/R1	Y
2015-01-29	29-17	9.31.31	21:31:00	21	26526. 2831 S	20144 31.29 E	N	S		0.5	0.5	T23F	T23F	Camera	Mottled	Medium	R1/R2	Y
2015-01-29	29-18	9.32.24	21:32:00	21	26526. 2924 S	20144 32.25 E	N	0		1		T23F	T23F		Mottled	Medium	L1/R1	Y
2015-01-29	29-19	9.34.31	21:34:00	21	26526. 3120. S	20144 34.15 E	N	S	1			T23F	T23F		Uniform-Intermediate	High	L1/R1	Y
2015-01-29	29-20	9.59.21	21:59:00	21	36526 21.03 S	30144 24.10 E	N	0		1		T23F	T23F		Mottled	Low	L1/R1	Y

## Sheet: Throws 2016
Date	Event	Clock	Cam 1	Hit	Material	Thrower Nominal ID	Probable Targ-Sex	Comments
2020-12-17	17-1	10.01.01 am	0007 15.01	N	Silt + shell fragment	T17-1F
	17-2	10.11.35	0007 16.35	N	Silt	T17-1F	T17-2M	Over male's den.
	17-3	10.14.35	10007 2.35	N	Silt	T17-1F	T17-2M
	17-4	10.23.30	10007 11.30	Y	Silt	T17-1F	T17-2M	Target ducks or flinches on release
	17-5	10.26.03	10007 14.03	Y	Silt	T17-1F	T17-2M	Target ducks or flinches on release
	17-6	10.30.16	20007 1.16	Y	Silt	T17-1F	T17-2M	Target remonstrates/flinches. Does not duck.
	17-7	11.31.40	50007 9.40	N	Shells	T17-2M
	17-8	12.41.24 pm	90007 8.24	N	Shells	T17-2M
	17-9	1.31.01	120007 4.01	Y	Silt and Shells	T17-1F	T17-2M	Target ducks before throw. R1/R2.
	17-10	1.31.45	120007 5.45	N	Silt	T17-1F	T17-2M	Over male's den. R1/R2?
	17-11	1.37.23	120007 11.23	Y	Silt	T17-1F	T17-2M	Target ducks early
2020-12-17	17-12	1.41.18	120007 15.18	N	Silt	T17-1F		Partially over den via big silt cloud.
